# Supplementary material for: Implementation of the ‘Optimising the Health Extension Program’ Intervention in Ethiopia: A Process Evaluation Using Mixed Methods
Source: Int J Environ Res Public Health. 2020 Aug 11;17(16):5803. doi: 10.3390/ijerph17165803 (PMC7459764; doi:10.3390/ijerph17165803)
Supplement: Supplementary file 1 [file ijerph-17-05803-s001.zip]

Archive with 2 entries (2 files):
- Table S1 and S2_Revised.docx
- Table S3_InterventionDescription.docx
